# Supplementary material for: Communication and Health in Chronic Childhood Undernutrition: Explainable Ensemble Learning to Identify Dietary Predictors of Infant Feeding Practices and Maternal Supplementation in Ecuador
Source: Nutrients. 2026 Jul 9;18(14):2232. doi: 10.3390/nu18142232 (PMC13414798; doi:10.3390/nu18142232)
Supplement: Supplementary file 1 [file nutrients-18-02232-s001.zip]

Archive with 1 entries (1 files):
- nutrients-4393236-supplementary.pdf
